# Supplementary material for: Early Immunological and Inflammation Proteomic Changes in Elderly COVID-19 Patients Predict Severe Disease Progression
Source: Biomedicines. 2025 May 10;13(5):1162. doi: 10.3390/biomedicines13051162 (PMC12108611; doi:10.3390/biomedicines13051162)
Supplement: Supplementary file 1 [file biomedicines-13-01162-s001.zip]

Archive with 1 entries (1 files):
- biomedicines-3588289-supplementary.pdf
